# Supplementary material for: Comparison of detector performance in small 6 MV and 6 MV FFF beams using a Versa HD accelerator
Source: PLoS One. 2019 Mar 11;14(3):e0213253. doi: 10.1371/journal.pone.0213253 (PMC6411166; doi:10.1371/journal.pone.0213253)
Supplement: S2 File — (XLS) [file pone.0213253.s002.xls]

## Sheet: microDiamond
microDiamond
Field	Detector	Date	Charge (nC)	OUTPUT (10x10)	AVERAGE OUTPUT (10x10)	Md(clin)/Md(int) int=4x4	Mc(int)/Mc(msr) int=4x4	OUTPUT (4x4) (10x10)	AVERAGE OUTPUT (4x4) (10x10)	Md(clin)/Mc(int) int=3x3	Mc(int)/Mc(msr) int=3x3	OUTPUT (3x3) (10x10)	AVERAGE OUTPUT (3x3) (10x10)	Md(clin)/Md(int) int=2x2	Mc(int)/Mc(msr) int=2x2	OUTPUT (2x2) (10x10)	AVERAGE OUTPUT (2x2) (10x10)
0.6x0.6	microD	2017-06-19	0.93372	0.441977	0.440635	0.501281	0.877308	0.439778	0.439851	0.520642	0.845375	0.440138	0.439415	0.548537	0.799083	0.438327	0.436846
	microD	2017-06-22	0.93164	0.438873		0.499271	0.87807	0.438395		0.518096	0.84485	0.437713		0.545329	0.79689	0.434567
	microD	2017-06-23	0.92852	0.437362		0.496907	0.880023	0.437289		0.515558	0.846899	0.436625		0.542804	0.79822	0.433277
	microD	2017-06-26	0.94064	0.444327		0.504906	0.879258	0.443943		0.523839	0.846029	0.443183		0.551479	0.800054	0.441213
1x1	microD	2017-06-19	1.429	0.676418	0.67504	0.76718	0.877308	0.673052	0.673841	0.796811	0.845375	0.673604	0.673172	0.839502	0.799083	0.670832	0.669233
	microD	2017-06-22	1.4272	0.67232		0.764845	0.87807	0.671587		0.793683	0.84485	0.670543		0.835402	0.79689	0.665723
	microD	2017-06-23	1.43	0.673575		0.765279	0.880023	0.673463		0.794003	0.846899	0.67244		0.835964	0.79822	0.667283
	microD	2017-06-26	1.435	0.677846		0.770263	0.879258	0.67726		0.799146	0.846029	0.6761		0.841313	0.800054	0.673096
2x2	microD	2017-06-19	1.7022	0.805737	0.805492
	microD	2017-06-22	1.7084	0.804786
	microD	2017-06-23	1.7106	0.805747
	microD	2017-06-26	1.70567	0.8057
3x3	microD	2017-06-19	1.7934	0.848907	0.848134
	microD	2017-06-22	1.7982	0.847089
	microD	2017-06-23	1.801	0.848328
	microD	2017-06-26	1.79567	0.848213
4x4	microD	2017-06-19	1.86267	0.881694	0.880228
	microD	2017-06-22	1.866	0.879028
	microD	2017-06-23	1.8686	0.88017
	microD	2017-06-26	1.863	0.880019
10x10	microD	2017-06-19	2.1126	1	1
	microD	2017-06-22	2.1228	1
	microD	2017-06-23	2.123	1
	microD	2017-06-26	2.117	1
Reference of CC13
Field	Detector	Date	Corrected charge (nC)	OUTPUT (10x10)	AVERAGE OUTPUT (10x10)
4x4	CC13	2017-06-19	6.52437	0.877308	0.878665
	CC13	2017-06-22	6.61974	0.87807
	CC13	2017-06-23	6.62151	0.880023
	CC13	2017-06-26	6.55832	0.879258
10x10	CC13	2017-06-19	7.43681	1	1
	CC13	2017-06-22	7.53897	1
	CC13	2017-06-23	7.52424	1
	CC13	2017-06-26	7.45892	1
Referencia de Semiflex3D
Field	Detector	Date	Corrected charge (nC)	OUTPUT (10x10)	AVERAGE OUTPUT (10x10)
3x3	SemiFlex3D C	2017-06-19	2.90923	0.845375	0.845788
	SemiFlex3D C	2017-06-22	2.93335	0.84485
	SemiFlex3D C	2017-06-23	2.92582	0.846899
	SemiFlex3D C	2017-06-26	2.91237	0.846029
10x10	SemiFlex3D C	2017-06-19	3.44134	1	1
	SemiFlex3D C	2017-06-22	3.47204	1
	SemiFlex3D C	2017-06-23	3.45475	1
	SemiFlex3D C	2017-06-26	3.4424	1
Reference of PinPoint
Field	Detector	Date	Corrected charge (nC)	OUTPUT (10x10)	AVERAGE OUTPUT (10x10)
2x2	PinPoint	2017-06-19	0.628639	0.799083	0.798562
	PinPoint	2017-06-22	0.633403	0.79689
	PinPoint	2017-06-23	0.63038	0.79822
	PinPoint	2017-06-26	0.627909	0.800054
10x10	PinPoint	2017-06-19	0.786701	1	1
	PinPoint	2017-06-22	0.794844	1
	PinPoint	2017-06-23	0.789733	1
	PinPoint	2017-06-26	0.784833	1

## Sheet: SFD
SFD diode
Field	Detector	Date	Charge (nC)	OUTPUT (10x10)	AVERAGE OUTPUT (10x10)	Md(clin)/Md(int) int=4x4	Mc(int)/Mc(msr) int=4x4	OUTPUT (4x4) (10x10)	AVERAGE OUTPUT (4x4) (10x10)	Md(clin)/Md(int) int=3x3	Mc(int)/Mc(msr) int=3x3	OUTPUT (3x3) (10x10)	AVERAGE OUTPUT (3x3) (10x10)	Md(clin)/Md(int) int=2x2	Mc(int)/Mc(msr) int=2x2	OUTPUT (2x2) (10x10)	AVERAGE OUTPUT (2x2) (10x10)
0.6x0.6	Diodo SFD	2017-06-19	9.2982	0.427779	0.431076	X	0.877308	X	0.438656	X	0.845375	X	0.439903	0.549734	0.799083	0.439283	0.439218
	Diodo SFD	2017-06-20	9.4082	0.433118		0.503921	X	X		0.525304	X	X		0.555974	X	X
	Diodo SFD	2017-06-22	9.174	0.430139		0.497685	0.87807	0.437003		0.518989	0.84485	0.438468		0.548553	0.79689	0.437136
	Diodo SFD	2017-06-23	9.1822	0.4339		0.501048	0.880023	0.440934		0.521914	0.846899	0.442008		0.552479	0.79822	0.441
	Diodo SFD	2017-06-26	9.14	0.430442		0.498183	0.879258	0.438032		0.519171	0.846029	0.439233		0.549279	0.800054	0.439453
1x1	Diodo SFD	2017-06-19	14.114	0.649338	0.653117	X	0.877308	X	0.6656	X	0.845375	X	0.667493	0.834457	0.799083	0.6668	0.666518
	Diodo SFD	2017-06-20	14.164	0.652058		0.75865	X	X		0.790843	X	X		0.837017	X	X
	Diodo SFD	2017-06-22	13.936	0.653413		0.756022	0.87807	0.66384		0.788384	0.84485	0.666066		0.833293	0.79689	0.664043
	Diodo SFD	2017-06-23	13.836	0.653813		0.754993	0.880023	0.664411		0.786434	0.846899	0.66603		0.832491	0.79822	0.664511
	Diodo SFD	2017-06-26	13.95	0.656965		0.760356	0.879258	0.668549		0.792389	0.846029	0.670383		0.838341	0.800054	0.670718
2x2	Diodo SFD	2017-06-19	16.914	0.778156	0.782067
	Diodo SFD	2017-06-20	16.922	0.779026
	Diodo SFD	2017-06-22	16.724	0.784134
	Diodo SFD	2017-06-23	16.62	0.78537
	Diodo SFD	2017-06-26	16.64	0.783649
3x3	Diodo SFD	2017-06-19	X	X	0.828442
	Diodo SFD	2017-06-20	17.91	0.82451
	Diodo SFD	2017-06-22	17.6767	0.828801
	Diodo SFD	2017-06-23	17.5933	0.831364
	Diodo SFD	2017-06-26	17.605	0.829095
4x4	Diodo SFD	2017-06-19	X	X	0.863446
	Diodo SFD	2017-06-20	18.67	0.859497
	Diodo SFD	2017-06-22	18.4333	0.864279
	Diodo SFD	2017-06-23	18.326	0.865986
	Diodo SFD	2017-06-26	18.3467	0.864023
10x10	Diodo SFD	2017-06-19	21.736	1	1
	Diodo SFD	2017-06-20	21.722	1
	Diodo SFD	2017-06-22	21.328	1
	Diodo SFD	2017-06-23	21.162	1
	Diodo SFD	2017-06-26	21.234	1
Reference of CC13
Field	Detector	Date	Corrected charge (nC)	OUTPUT (10x10)	AVERAGE OUTPUT (10x10)
4x4	CC13	2017-06-19	6.52437	0.877308	0.878665
	CC13	2017-06-22	6.61974	0.87807
	CC13	2017-06-23	6.62151	0.880023
	CC13	2017-06-26	6.55832	0.879258
10x10	CC13	2017-06-19	7.43681	1	1
	CC13	2017-06-22	7.53897	1
	CC13	2017-06-23	7.52424	1
	CC13	2017-06-26	7.45892	1
Reference of Semiflex3D
Field	Detector	Date	Corrected charge (nC)	OUTPUT (10x10)	AVERAGE OUTPUT (10x10)
3x3	SemiFlex3D C	2017-06-19	2.90923	0.845375	0.845788
	SemiFlex3D C	2017-06-22	2.93335	0.84485
	SemiFlex3D C	2017-06-23	2.92582	0.846899
	SemiFlex3D C	2017-06-26	2.91237	0.846029
10x10	SemiFlex3D C	2017-06-19	3.44134	1	1
	SemiFlex3D C	2017-06-22	3.47204	1
	SemiFlex3D C	2017-06-23	3.45475	1
	SemiFlex3D C	2017-06-26	3.4424	1
Reference of PinPoint
Field	Detector	Date	Corrected charge (nC)	OUTPUT (10x10)	AVERAGE OUTPUT (10x10)
2x2	PinPoint	2017-06-19	0.628639	0.799083	0.798562
	PinPoint	2017-06-22	0.633403	0.79689
	PinPoint	2017-06-23	0.63038	0.79822
	PinPoint	2017-06-26	0.627909	0.800054
10x10	PinPoint	2017-06-19	0.786701	1	1
	PinPoint	2017-06-22	0.794844	1
	PinPoint	2017-06-23	0.789733	1
	PinPoint	2017-06-26	0.784833	1

## Sheet: EFD
EFD diode
Field	Detector	Date	Charge (nC)	OUTPUT (10x10)	AVERAGE OUTPUT (10x10)	Md(clin)/Md(int) int=4x4	Mc(int)/Mc(msr) int=4x4	OUTPUT (4x4) (10x10)	AVERAGE OUTPUT (4x4) (10x10)	Md(clin)/Md(int) int=3x3	Mc(int)/Mc(msr) int=3x3	OUTPUT (3x3) (10x10)	AVERAGE OUTPUT (3x3) (10x10)	Md(clin)/Md(int) int=2x2	Mc(int)/Mc(msr) int=2x2	OUTPUT (2x2) (10x10)	AVERAGE OUTPUT (2x2) (10x10)
0.6x0.6	Diodo E	2017-06-22	54.654	0.414737	0.418298	0.483407	0.87807	0.424465	0.426833	0.501413	0.84485	0.423619	0.426249	0.52765	0.79689	0.420479	0.423691
	Diodo E	2017-06-23	51.332	0.418354		0.484813	0.880023	0.426647		0.503156	0.846899	0.426122		0.529906	0.79822	0.422982
	Diodo E	2017-06-26	51.114	0.421802		0.48835	0.879258	0.429386		0.507083	0.846029	0.429007		0.534479	0.800054	0.427612
						X	X	X		X	X	X		X	X	X
1x1	Diodo E	2017-06-22	85.842	0.651404	0.655607	0.759261	0.87807	0.666684	0.668988	0.787541	0.84485	0.665355	0.668073	0.828751	0.79689	0.660423	0.66406
	Diodo E	2017-06-23	80.53	0.656316		0.760578	0.880023	0.669326		0.789355	0.846899	0.668504		0.83132	0.79822	0.663576
	Diodo E	2017-06-26	79.87	0.659102		0.763089	0.879258	0.670952		0.792361	0.846029	0.67036		0.835169	0.800054	0.66818
						X	X	X		X	X	X		X	X	X
2x2	Diodo E	2017-06-22	103.58	0.786007	0.788226
	Diodo E	2017-06-23	96.87	0.789487
	Diodo E	2017-06-26	95.6333	0.789184
3x3	Diodo E	2017-06-22	109	0.827136	0.830138
	Diodo E	2017-06-23	102.02	0.831459
	Diodo E	2017-06-26	100.8	0.83182
4x4	Diodo E	2017-06-22	113.06	0.857945	0.861531
	Diodo E	2017-06-23	105.88	0.862918
	Diodo E	2017-06-26	104.667	0.863729
10x10	Diodo E	2017-06-22	131.78	1	1
	Diodo E	2017-06-23	122.7	1
	Diodo E	2017-06-26	121.18	1
Reference of CC13
Field	Detector	Date	Corrected charge (nC)	OUTPUT (10x10)	AVERAGE OUTPUT (10x10)
4x4	CC13	2017-06-22	6.61974	0.87807	0.879117
	CC13	2017-06-23	6.62151	0.880023
	CC13	2017-06-26	6.55832	0.879258
	CC13
10x10	CC13	2017-06-22	7.53897	1	1
	CC13	2017-06-23	7.52424	1
	CC13	2017-06-26	7.45892	1
	CC13
Reference of Semiflex3D
Field	Detector	Date	Corrected charge (nC)	OUTPUT (10x10)	AVERAGE OUTPUT (10x10)
3x3	SemiFlex3D C	2017-06-22	2.93335	0.84485	0.845926
	SemiFlex3D C	2017-06-23	2.92582	0.846899
	SemiFlex3D C	2017-06-26	2.91237	0.846029
	SemiFlex3D C
10x10	SemiFlex3D C	2017-06-22	3.47204	1	1
	SemiFlex3D C	2017-06-23	3.45475	1
	SemiFlex3D C	2017-06-26	3.4424	1
	SemiFlex3D C
Reference of PinPoint
Field	Detector	Date	Corrected charge (nC)	OUTPUT (10x10)	AVERAGE OUTPUT (10x10)
2x2	PinPoint	2017-06-22	0.633403	0.79689	0.798388
	PinPoint	2017-06-23	0.63038	0.79822
	PinPoint	2017-06-26	0.627909	0.800054
	PinPoint
10x10	PinPoint	2017-06-22	0.794844	1	1
	PinPoint	2017-06-23	0.789733	1
	PinPoint	2017-06-26	0.784833	1
	PinPoint

## Sheet: Mosfet
MOSFET
Field	Detector	Fecha	Charge (nC)	OUTPUT (10x10)	AVERAGE OUTPUT (10x10)	Md(clin)/Md(int) int=3x3	Mc(int)/Mc(msr) int=3x3	OUTPUT (3x3) (10x10)	AVERAGE OUTPUT (3x3) (10x10)	Md(clin)/Md(int) int=2x2	Mc(int)/Mc(msr) int=2x2	OUTPUT (2x2) (10x10)	AVERAGE OUTPUT (2x2) (10x10)
0.6x0.6	Mosfet		2.5975	0.432196	0.432196	0.5195	0.845924	0.439457	0.439457	0.549542	0.798381	0.438744	0.438744
1x1	Mosfet		3.96667	0.660011	0.660011	0.793333	0.845924	0.6711	0.6711	0.83921	0.798381	0.67001	0.67001
2x2	Mosfet		4.72667	0.786467	0.786467
3x3	Mosfet		5	0.831947	0.831947
10x10	Mosfet		6.01	1	1
Reference of Semiflex3D
Field	Detector	Date	Corrected charge (nC)	OUTPUT (10x10)	AVERAGE OUTPUT (10x10)
3x3	SemiFlex3D C	2017-06-22	2.93335	0.84485	0.845926
	SemiFlex3D C	2017-06-23	2.92582	0.846899
	SemiFlex3D C	2017-06-26	2.91237	0.846029
	SemiFlex3D C
10x10	SemiFlex3D C	2017-06-22	3.47204	1	1
	SemiFlex3D C	2017-06-23	3.45475	1
	SemiFlex3D C	2017-06-26	3.4424	1
	SemiFlex3D C
Reference of PinPoint
Field	Detector	Date	Corrected charge (nC)	OUTPUT (10x10)	AVERAGE OUTPUT (10x10)
2x2	PinPoint	2017-06-22	0.633403	0.79689	0.798388
	PinPoint	2017-06-23	0.63038	0.79822
	PinPoint	2017-06-26	0.627909	0.800054
	PinPoint
10x10	PinPoint	2017-06-22	0.794844	1	1
	PinPoint	2017-06-23	0.789733	1
	PinPoint	2017-06-26	0.784833	1
	PinPoint

## Sheet: Summary
	direct Output
Field size (cm)	MicroDiamond	SFD	EFD	Mosfet	Average	desv(%)
0.6	0.440635	0.431076	0.418298	0.432196	0.430551	2.14054
1	0.67504	0.653117	0.655607	0.660011	0.660944	1.48574
2	0.805492	0.782067	0.788226	0.786467
3	0.848134	0.828442	0.830138	0.831947
4	0.880228	0.863446	0.861531	x
10	1	1	1	1
	Output norm(4x4)
Field size (cm)	MicroDiamond	SFD	EFD	Mosfet	Average	desv(%)
0.6	0.439851	0.438656	0.426833	X	0.435113	1.65385
1	0.673841	0.6656	0.668988	X	0.669476	0.61868
	Output norm(3x3)
Field size (cm)	MicroDiamond	SFD	EFD	Mosfet	Average	desv(%)
0.6	0.439415	0.439903	0.426249	0.439457	0.436256	1.53004
1	0.673172	0.667493	0.668073	0.6711	0.669959	0.397361
	Output norm(2x2)
Field size (cm)	MicroDiamond	SFD	EFD	Mosfet	Average	desv(%)
0.6	0.436846	0.439218	0.423691	0.438744	0.434625	1.69361
1	0.669233	0.666518	0.66406	0.67001	0.667455	0.406581
