# Supplementary material for: Comparison of detector performance in small 6 MV and 6 MV FFF beams using a Versa HD accelerator
Source: PLoS One. 2019 Mar 11;14(3):e0213253. doi: 10.1371/journal.pone.0213253 (PMC6411166; doi:10.1371/journal.pone.0213253)
Supplement: S3 File — (XLSX) [file pone.0213253.s003.xlsx]

## Sheet: FWHM
The FWHM of the lateral beam profile	TRS-483: "It is advised that the FWHM be used for selecting detector perturbations as a function of field size. It is thus concluded that the FWHM of the lateral beam profile is the most representative and essential field size parameter for accurate small field dosimetry, and field size for small field dosimetry is, in this COP, defined as the irradiation field size or the FWHM of the field.
6 MV Y 6 MV FFF	k_Qclin						%ur (k=2)
		Sclin(cm)	0.8	0.6	0.5		Sclin(cm)	0.8				u (k=2)
IBA EFD 3G			0.998	0.988	0.983			1.2	0.6	0.5		Sclin(cm)	0.8	0.6	0.5
IBA SFD			1.007	0.99	0.978			1.2	1.4	1.6			0.011976	0.013832	0.015728
PTW 60019 CVD diamond			0.977	0.968	0.962			1.2	1.4	1.6			0.012084	0.01386	0.015648
									1.4	1.6			0.011724	0.013552	0.015392
DETERMINATION OF k_Qclin OF REAL FIELD FWHM			6 MV				0.74
Sclin very small			0.672964	cm	%dif		0.612
IBA EFD 3G			0.991648		0.00369249
IBA SFD			0.997283		0.00735686
PTW 60019 CVD diamond			0.971747		0.00387068
DETERMINATION OF urel FOR THIS VALUE							u(FWHM)
RESOLUTION OF FWHM MEAUSURE (cm)->						0.001	0.000288675	IBA EFD 3G			u	urel(k=2)
							u(cuad)	IBA SFD			1.02981e-05	2.07697e-05
							0.000205962	PTW 60019 CVD diamond			1.88061e-05	3.77146e-05
											9.82514e-06	2.02216e-05
DETERMINATION OF k_Qclin OF REAL FIELD FWHM			6 MV FFF				0.644
Sclin very small			0.598922	cm	%dif		0.557
IBA EFD 3G			0.987946		-5.45362e-05
IBA SFD			0.989883		-0.00011806
PTW 60019 CVD diamond			0.967941		-6.12892e-05
DETERMINATION OF urel FOR THIS VALUE							u(FWHM)
RESOLUTION OF FWHM MEAUSURE (cm)->						0.001	0.000288675	IBA EFD 3G			u	urel(k=2)
							u(cuad)	IBA SFD			1.02599e-05	2.07702e-05
							0.000205198	PTW 60019 CVD diamond			2.22814e-05	4.50182e-05
											1.1308e-05	2.33651e-05
